# Supplementary material for: Carnosol, a Rosemary Ingredient Discovered in a Screen for Inhibitors of SARM1-NAD+ Cleavage Activity, Ameliorates Symptoms of Peripheral Neuropathy
Source: Antioxidants (Basel). 2025 Jun 30;14(7):808. doi: 10.3390/antiox14070808 (PMC12291994; doi:10.3390/antiox14070808)
Supplement: Supplementary file 1 [file antioxidants-14-00808-s001.zip]

Archive with 1 entries (1 files):
- antioxidants-3685756-supplementary.pdf
